# Supplementary material for: Osteosarcopenia, osteoarthritis and frailty: a two-sample Mendelian randomization study
Source: Aging Clin Exp Res. 2025 Apr 21;37(1):132. doi: 10.1007/s40520-025-03012-9 (PMC12011954; doi:10.1007/s40520-025-03012-9)
Supplement: Supplementary file 17 — Supplementary Material 17 [file 40520_2025_3012_MOESM17_ESM.xlsx]

## Sheet: OA
Exposure	Methods	OR	Low	High	P value
KOA
	MR Egger	0.935336	0.656934	1.33172	0.729563
	Weighted median	1.06962	1.00849	1.13446	0.0250006
	Inverse variance weighted	1.08647	1.0172	1.16046	0.013618
	Simple mode	1.06255	0.948669	1.1901	0.342235
	Weighted mode	1.03259	0.967887	1.10161	0.376007
HOA
	MR Egger	1.02288	0.948099	1.10357	0.565366
	Weighted median	1.01921	0.993511	1.04558	0.144177
	Inverse variance weighted	1.02776	1.00692	1.04904	0.00881049
	Simple mode	1.01178	0.959964	1.0664	0.666609
	Weighted mode	1.01178	0.965136	1.06068	0.631507
KOA/HOA
	MR Egger	1.17582	1.01622	1.3605	0.0400672
	Weighted median	1.07842	1.03498	1.12368	0.000319142
	Inverse variance weighted	1.0825	1.05328	1.11253	1.36095e-08
	Simple mode	1.09382	1.01281	1.1813	0.0315034
	Weighted mode	1.08921	1.00662	1.17858	0.0441676

## Sheet: BMD
Exposure	Methods	OR	Low	High	P value
TBMD(30-45)
	MR Egger	0.884	0.797	0.98	0.051
	Weighted median	0.975	0.946	1.004	0.087
	Inverse variance weighted	0.985	0.961	1.009	0.224
	Simple mode	0.976	0.934	1.021	0.322
	Weighted mode	0.97	0.933	1.009	0.17
TBMD(45-60)
	MR Egger	0.968	0.883	1.062	0.506
	Weighted median	0.966	0.94	0.993	0.013
	Inverse variance weighted	0.987	0.965	1.01	0.268
	Simple mode	0.957	0.907	1.01	0.124
	Weighted mode	0.957	0.916	1	0.064
TBMD(over60)
	MR Egger	0.961	0.889	1.039	0.328
	Weighted median	0.963	0.936	0.991	0.01
	Inverse variance weighted	0.974	0.954	0.994	0.011
	Simple mode	0.952	0.909	0.997	0.052
	Weighted mode	0.954	0.915	0.995	0.042
FA-BMD
	MR Egger	0.952	0.867	1.044	0.486
	Weighted median	0.961	0.928	0.995	0.025
	Inverse variance weighted	0.966	0.936	0.996	0.028
	Simple mode	0.96	0.917	1.004	0.215
	Weighted mode	0.96	0.925	0.997	0.17
UFA-BMD
	MR Egger	0.965	0.912	1.021	0.246
	Weighted median	0.966	0.938	0.995	0.02
	Inverse variance weighted	0.975	0.953	0.997	0.029
	Simple mode	0.962	0.914	1.013	0.169
	Weighted mode	0.964	0.931	0.998	0.066
FN-BMD
	MR Egger	0.911	0.79	1.051	0.216
	Weighted median	0.966	0.93	1.003	0.072
	Inverse variance weighted	0.976	0.949	1.004	0.088
	Simple mode	0.97	0.9	1.046	0.435
	Weighted mode	0.965	0.908	1.025	0.261
LS-BMD
	MR Egger	0.976	0.869	1.096	0.683
	Weighted median	0.98	0.948	1.014	0.243
	Inverse variance weighted	0.995	0.967	1.025	0.749
	Simple mode	0.984	0.921	1.05	0.624
	Weighted mode	0.981	0.923	1.042	0.534
Heel-BMD
	MR Egger	0.986	0.962	1.011	0.266
	Weighted median	0.965	0.942	0.988	0.003
	Inverse variance weighted	0.981	0.967	0.995	0.008
	Simple mode	0.968	0.919	1.018	0.208
	Weighted mode	0.977	0.954	1.001	0.059

## Sheet: SP-related traits
Exposure	Methods	OR	Low	High	P value
Hand grip strength (left)
	MR Egger	0.59187	0.425344	0.823593	0.00222244
	Weighted median	0.893363	0.816245	0.977768	0.0143611
	Inverse variance weighted	0.788234	0.720777	0.862005	1.85593e-07
	Simple mode	0.926276	0.716571	1.19735	0.559568
	Weighted mode	0.935627	0.736265	1.18897	0.587061
Hand grip strength (right)
	MR Egger	0.625287	0.466447	0.838218	0.00199673
	Weighted median	0.878013	0.80831	0.953726	0.00205147
	Inverse variance weighted	0.800497	0.737227	0.869197	1.17683e-07
	Simple mode	1.04049	0.769827	1.40632	0.796541
	Weighted mode	1.0113	0.796927	1.28334	0.926453
Low hand grip strength (60 years and older)
	MR Egger	1.47636	1.08468	2.00948	0.0266359
	Weighted median	1.10833	1.04937	1.17062	0.000226505
	Inverse variance weighted	1.16843	1.05921	1.28892	0.00187771
	Simple mode	1.10881	1.02135	1.20375	0.0263116
	Weighted mode	1.1026	1.01794	1.19429	0.0300374
Appendicular lean mass
	MR Egger	0.969559	0.927266	1.01378	0.17481
	Weighted median	0.969796	0.945005	0.995239	0.0202754
	Inverse variance weighted	0.955152	0.937009	0.973646	2.73862e-06
	Simple mode	0.994635	0.903662	1.09477	0.912514
	Weighted mode	0.974628	0.923369	1.02873	0.351546
Usual walking pace
	MR Egger	0.547405	0.206271	1.45271	0.236738
	Weighted median	0.517985	0.421409	0.636695	4.149e-10
	Inverse variance weighted	0.48013	0.388486	0.593392	1.12379e-11
	Simple mode	0.520474	0.359045	0.754482	0.00180808
	Weighted mode	0.531607	0.374359	0.754905	0.00145264
